# Supplementary material for: Node retraction during patterning of the urinary collecting duct system
Source: J Anat. 2014 Oct 7;226(1):13–21. doi: 10.1111/joa.12239 (PMC4299504; doi:10.1111/joa.12239)
Supplement: Supplementary file 1 — Code S1. Code for the computer simulation. [file joa0226-0013-sd1.pde]

// Divergence angles are still the problem, even happens if divergence 0 - seems a +/- x problem

// Information on nodes is held in the following arrays, indexed by node number: daughterof, nodex, nodey


// set up the 'mechanical' variables (screensize etc) qnd initiate flags and counters.
int movieflag = 1; // 0 for no movie, 1 for a movie
int fieldsize = 500; // this is just the screen size - needs to be divisible by 2
int maxnodes = 800; // the maximum number of nodes this simulation will handle (keep it small! - Memory constraints on small machines such as phones).
float iterationcounter = 1;
int tipflag = 0; 
int emergencybranchstopflag = 0; // this is set if system growth will exceed maxnodes.
int deepestlineage = 1; // this will keep track of lineage depths - used just for thickness of drawing lines
int maxiter = 40; // the maximum number of iterations this program will do before stopping: if maxnodes exceeded, program will stop anyway.
int lastnode = 1; // initialize the counter that will keep trck of how many nodes we have
int [] daughterof = new int[maxnodes + 2]; 
int [] [] lineage = new int[maxnodes + 2] [maxnodes]; // this will hold lineage info all the way back. 1st column records lineage depth beyond mother
int [] isamother = new int[maxnodes + 2];
float [] nodex = new float[maxnodes + 2];
float [] nodey = new float[maxnodes + 2];
float [] divergence = new float[maxnodes + 2];


// set up the BIOLOGICAL VARIABLES
int retractionflag = 1; // if this is 1, retraction will be in the modes, if zero it will not.
float retractionrate = 0.15; // this is only used if retractionflag is set for 1
int bchgentime = 3; // time (in iteractions) between successive generations of branching
float growthrate = 0.2; // rate of stalk growth in each iteration
float divergence1 = 91 * PI * 2 / 360; // first branch angle measuref from life: 149 degrees, expressed as radians
float divergence2 = 91 * PI * 2 / 360; // subsequent branch angles 93deg measured from life: 93 degrees, expressed as radians


void setup() {
size(fieldsize,fieldsize); // set the size of the viewing window
daughterof [0] = 0; // this is the root node, where the ub enters the screen
isamother [0] = 1; // the root is considered the mother of the ub tip
nodex [0] = int(fieldsize/2); // x position of UB root - ie where it enters the field of view at the bottom.
nodey [0] = 0; // y position of UB root 
daughterof [1] = 0; // the UB tip is considered a daughter of the root.
isamother [1] = 0; // the tip is not yet a mother of any other tips.
nodex [1] = int(fieldsize/2); // x position of UB tip at the start of the simulation
nodey [1] = int(fieldsize/3); // y posItion of the UB tip at the start of the simulation
divergence [1] = divergence1; // initial divergence angle of the T-bud (in RADIANS)
for (int loader = 2; loader < (maxnodes); loader++) { 
  divergence [loader] = divergence2; // divergence angle of subsequent loops
}


}

void draw() { // this is the main loop of the program
  drawanatomy(); 
  advancenodes(); 
  if (retractionflag ==1){
    retractnodes();
  }
  makenewbranchesperhaps();
  iterationcounter = iterationcounter +1;
  println ("...iteration " + iterationcounter + "lastnode = " + lastnode + " : emergencybranchstopflag = " + emergencybranchstopflag);
  if (movieflag ==1) {
     makeanewimage();
  }
  checkifstop();
}

void drawanatomy() {
  int mother = 0; // just declaring a local variable
  int thickness = 1; // ditto
  stroke(255);
  fill(255);
  rect (0,0,fieldsize-1, fieldsize-1); // clear the old image away
  stroke(0);
  for (int n = 0; n < (lastnode + 1); n++) { // consider each node in turn
    thickness = (2 * (deepestlineage + 1 - lineage [n] [0])) ^ 2;
    strokeWeight(thickness);
    mother = daughterof [n]; // this is the ID of this node's mother
    line (nodex[n], fieldsize - nodey [n], nodex [mother], fieldsize - nodey [mother]); // draw a line from this node to its mother
  } // end the for n... loop
} 
 

void advancenodes() {
  float deltax = 0; // this sequence just declares local variables - the zeros don't actually mean anything.
  float deltay = 0; 
  float distfrommother = 0; 
  float xprogress = 0; 
  float yprogress = 0;
  int mother = 0; // ditto
  if (emergencybranchstopflag == 0){ // ie if all still developing normally
  println ("nodes being advanced this run");
  for (int n = 2; n < (lastnode + 1); n++) { // from 2 because the root node must not move.
    mother = daughterof [n]; // this is the ID of this node's mother
    deltax = nodex [n] - nodex [mother];
    deltay = nodey [n] - nodey [mother];
    distfrommother = sqrt (deltax * deltax + deltay * deltay); // pythagoras 
    xprogress = deltax * growthrate; // using the principle of similar triangles
    yprogress = deltay * growthrate;     
    nodex [n] = nodex [n] + xprogress;
    nodey [n] = nodey [n] + yprogress; // OK, that's shifted that node: now we need to shift all of its daughters directly
    for (int j = n; j < (lastnode + 1); j++) { // becsause of the way this grows, a daughter must be a higher node number
      for (int lineageexaminer = 2; lineageexaminer < (lastnode); lineageexaminer++) { //***was n***
        if (lineage [j] [lineageexaminer] == n){ // ie if node n appears anywhere in node j's lineage record
           nodex [j] = nodex [j] + xprogress; // copy the mother's movement onto her (grand) children
           nodey [j] = nodey [j] + yprogress;
        } // end the if statement
      } // end the loop that check every colin of the lineagerecord
    } // end the loop j that looks through the daughers of node n
  } // end the loop n that goes through all of the nodes to advance them
  } // close the 'if emergencybranchstopflag = 0 clause
} // end the subroutine 'advancenodes'


void retractnodes() {
int mother = 0; // just initializing a local variable
float deltax = 0; 
float deltay = 0;
float distfrommother = 0;
float xregress = 0;
float yregress = 0;
for (int n = 2; n < (lastnode + 1); n++) { // from 2 because the root node must not move
 if (lineage [n] [0] < deepestlineage) { // ie do not do this for any tips, only for nodes that are branches
   mother = daughterof [n]; // this is the ID of this node's mother, needed to get directions
   deltax = nodex [n] - nodex [mother];
   deltay = nodey [n] - nodey [mother];
   distfrommother = sqrt (deltax * deltax + deltay * deltay); // pythagoras 
   if (distfrommother > sqrt(2)) { // do not move it if it is less than 1 pixel in either direction from the mother. 
    xregress = deltax * retractionrate; 
    yregress = deltay * retractionrate;     
    nodex [n] = nodex [n] - xregress; // minus sign because this is regression
    nodey [n] = nodey [n] - yregress; // OK, that's shifted that node: we do not have to shift the daughters.
   } // end the 'if not already at the mother' clause
 } // end the 'if this is not a tip' clause
} // end the walkthrought of the nodes
} // end of retractnodes routine

void makenewbranchesperhaps() {
  float deltax = 0; // this sequence just declares local variables - the zeros don't actually mean anything.
  float deltay = 0; 
  float distfrommother = 0; 
  float anglefrommother = 0; 
  float angleofadvancea = 0; 
  float angleofadvanceb = 0; 
  float xpositiona = 0;
  float ypositiona = 0;
  float xpositionb = 0;
  float ypositionb = 0;
  float sintemp = 0;
  int mother = 0;
  int motherslineagelength = 0;
  int lastcopy = lastnode; // this just copies the value of lastnode into a variable I can alter without poisoning loops that are defined with lastnode
  if ((lastnode*2+1) > maxnodes){
    emergencybranchstopflag = 1; // we cannot do another round of branching without exceeding our set limits
  }
  if (iterationcounter/bchgentime == int(iterationcounter/bchgentime) && emergencybranchstopflag == 0) {
    for (int n = 1; n < (lastnode + 1); n++) { // look through all nodes except for the root (which can never be a tip) 
      if (isamother [n] == 0) { // if node n is NOT a mother, ie is a tip...
         
         mother = daughterof [n]; // this is the ID of this tip's mother
          deltax = nodex [n] - nodex [mother];
          deltay = nodey [n] - nodey [mother];
          distfrommother = sqrt (deltax * deltax + deltay * deltay); // pythagoras
          if (deltay != 0 ) { // trap for a division by zero error
            anglefrommother = atan (deltax / deltay);
            if (deltay < 0  && deltax >= 0) { // this is to resolve the 4 quadrants of the arctan
              anglefrommother = PI + anglefrommother;
            }
            if (deltay < 0 && deltax < 0) {
              anglefrommother = anglefrommother + PI;
            }
            if (deltay > 0 && deltax < 0) {
              anglefrommother = 2 * PI + anglefrommother;
            }
            
          }
          if (deltay == 0) { // 'manually' deal with the division by zero case
            if (deltax < 0 ) {
              anglefrommother = 3 * PI /  2;
            } else {
              anglefrommother = PI;
            }
          }  
          angleofadvancea = anglefrommother + divergence [n] /2; // angle for new node a
          angleofadvanceb = anglefrommother - divergence [n] /2;
          xpositiona = nodex [n] + 2 * sin(angleofadvancea);
          ypositiona = nodey [n] + 2 * cos(angleofadvancea);
          xpositionb = nodex [n] + 2 * sin(angleofadvanceb);
          ypositionb = nodey [n] + 2 * cos(angleofadvanceb);
          // now make the first new daughter tip, tip a
          daughterof [lastcopy + 1] = n; // the new node identifies n as its mother
          nodex [lastcopy + 1] = xpositiona;
          nodey [lastcopy + 1] = ypositiona;
          motherslineagelength = lineage [n] [0];
          lineage [lastcopy + 1] [0] = motherslineagelength + 1; 
          for (int lineagecounter = 1; lineagecounter < (motherslineagelength+1); lineagecounter ++) {
            lineage [lastcopy+1] [lineagecounter] = lineage [n] [lineagecounter]; // copy the mother's lineage info into her daughter's record
          }
          lineage [lastcopy+1] [motherslineagelength + 1] = n; // and add the mother herself as the last entry to the lineage record
           // now make the second new daughter tip, tip b
          daughterof [lastcopy + 2] = n;
          nodex [lastcopy + 2] = xpositionb;
          nodey [lastcopy + 2] = ypositionb;
          lineage [lastcopy + 2] [0] = motherslineagelength + 1; // update the length of this daughter's lineage
          deepestlineage = motherslineagelength + 1; // this will be passed on to the drawing routine.
          for (int lineagecounter = 1; lineagecounter < (motherslineagelength+1); lineagecounter ++) {
            lineage [lastcopy+2] [lineagecounter] = lineage [n] [lineagecounter]; // copy the mother's lineage info into her daughter's record
          }
          lineage [lastcopy+2] [motherslineagelength + 1] = n; // and add the mother herself as the last entry to the lineage record
          // update the mother's record to say she has a daughter, and update the running total of nodes (lastcopy) 
          isamother [n] = 1; // remember the priginal tip is now a mother node
          lastcopy = lastcopy + 2; // because we now have these two daughter nodes.
       } // end the 'if this is a tip' routines

    } // end the n loop that considered each node in turn 
          lastnode = lastcopy; // update the lastnode count
  } // end the clause that would only be invoked if this was the right time to branch anyway
} // end the whoe makenewbranchesperhaps routine
          
          
void checkifstop() {
  int pointlessloop = 1;
  if (iterationcounter > maxiter) {
    println ("STOPPED");
    while (pointlessloop == 1) {
      pointlessloop = 1; // obviously the loop will not exit. (STOP would shut the window, which would not be helpful).
    }
  }
}

void makeanewimage() { // this routine copies the screen into an image for saving as a movie 
  save("NodeMovie" + iterationcounter + ".jpg");
}

      
          
        
